# Supplementary material for: Natural Radioactivity Assessment and Radiation Hazards of Pegmatite as a Building Material, Hafafit Area, Southeastern Desert, Egypt
Source: Toxics. 2022 Oct 9;10(10):596. doi: 10.3390/toxics10100596 (PMC9607233; doi:10.3390/toxics10100596)
Supplement: Supplementary file 1 [file toxics-10-00596-s001.zip]

Archive with 1 entries (1 files):
- toxics-1870937-supplementary.pdf
